# Supplementary material for: Memory and Resting‐State Connectivity in Acute Transient Global Amnesia: A Case–Control fMRI Study
Source: Ann Clin Transl Neurol. 2026 Apr 10:10.1002/acn3.70396. Online ahead of print. doi: 10.1002/acn3.70396 (PMC13394162; doi:10.1002/acn3.70396)
Supplement: Supplementary file 3 — Data S2: Supporting Information. [file ACN3-9999-0-s003.xlsx]

## Sheet: Demographics
Supplementary statistics : Demographics
Method : Mann-Withney U tests
Variable	U	p-value
Education level	128.0	0.143
Years of schooling	169.5	0.571
Retired	232.0	0.145
Ictus-related activity	220.0	0.162
Migraine	133.0	0.019
Migraine with aura	171.0	0.345
History of seizures	180.5	1.000
Stroke / TIA	180.5	1.000
Cognitive complaints	190.0	0.343
Hypertension	205.5	0.179
Diabetes	152.0	0.080
Dyslipidemia	161.5	0.479
Tobacco use	170.0	0.977
Overweight	180.5	1.000
Depressive symptoms	230.0	0.080

## Sheet: Neuropsychology
Supplementary statistics : neuropsychological data
Method : Repeated-Measures ANOVA after Aligned Rank Transform
STAI - state
Effect	F(df)	p	η²p
Time	F(2,76)=6.21	0.003	0.141
Group	F(1,38)=6.79	0.013	0.152
Time × Group	F(2,76)=3.99	0.023	0.095
AES performance					AES performance by confidence Level
Effect	F(df)	p	η²p		T-test for significativity of spearman correlation
Time	F(2,76)=55.84	1.2×10⁻¹⁵	0.595		Group	Statistic	p
Group	F(1,38)=40.19	1.95×10⁻⁷	0.514		Patients	0.538	0.0145
Time × Group	F(2,76)=13.36	1.07×10⁻⁵	0.260		Controls	0.789	3.6×10⁻⁵
Mnemosyne - anterograde memory score
Effect	F(df)	p	η²p
Time	F(2,76)=24.66	5.6×10⁻⁹	0.394
Group	F(1,38)=3.62	0.065	0.087 (trend)
Time × Group	F(2,76)=4.76	0.011	0.111
WAIS : Digit-Symbol Coding
Effect	F(df)	p	η²p
Time	F(2,76)=45.70	9.3×10⁻¹⁴	0.546
Group	F(1,38)=10.39	0.0026	0.215
Time × Group	F(2,76)=9.11	0.00028	0.193
9/11 - Free recall
Effect	F(df)	p	η²p
Time	F(2,76)=10.87	7.1×10⁻⁵	0.222
Group	F(1,38)=6.62	0.014	0.148
Interaction	F(2,76)=3.54	0.034	0.085
9/11 - Recognition of the event among three choices
Effect	F(df)	p	η²p
Time	F(2,76)=2.51	0.088	0.062
Group	F(1,38)=90.45	1.35×10⁻¹¹	0.704
Interaction	F(2,76)=2.11	0.128	0.053
9/11 - "Who" (naming a famous character involved)
Effect	F(df)	p	η²p
Time	F(2,76)=15.64	2×10⁻⁶	0.292
Group	F(1,38)=11.88	0.0014	0.238
Interaction	F(2,76)=2.20	0.117	0.055
9/11 - "When" (event datation)
Effect	F(df)	p	η²p
Time	F(2,76)=10.05	0.00014	0.209
Group	F(1,38)=11.78	0.00146	0.237
Interaction	F(2,76)=2.38	0.100	0.059
9/11 - Episodic question
Effect	F(df)	p	η²p
Time	F(2,76)=7.18	0.0014	0.159
Group	F(1,38)=1.87	0.179	0.047
Interaction	F(2,76)=0.93	0.397	0.024
WAIS : Information test
Effect	F(df)	p	η²p
Time	F(2, 76) = 25.79	2.82×10⁻⁹	0.404
Group	F(1, 38) = 1.97	0.169	0.049
Interaction	F(2, 76) = 0.84	0.435	0.022
Letter Fluency : correct responses
Effect	F(df)	p	η²p
Group	F(1, 38) = 2.77	0.104	0.068
Time	F(2, 76) = 2.82	0.066	0.069
Interaction	F(2, 76) = 0.68	0.508	0.018
Letter fluency : repetitions
Effect	F(df)	p	η²p
Time	F(2, 76) = 20.03	1.03×10⁻⁷	0.345
Group	F(1, 38) = 39.28	2.45×10⁻⁷	0.508
Interaction	F(2, 76) = 16.14	1.44×10⁻⁶	0.298
Letter fluency : errors
Effect	F(df)	p	η²p
Time	F(2, 76) = 1.02	0.367	0.026
Group	F(1, 38) = 6.14	0.0178	0.139
Interaction	F(2, 76) = 0.09	0.915	0.002
Semantic fluency : correct responses
Effect	F(df)	p	η²p
Group	F(1, 38) = 3.17	0.083	0.077
Time	F(2, 76) = 8.71	0.000393	0.186
Interaction	F(2, 76) = 0.11	0.900	0.003
Semantic fluency : repetitions
Effect	F(df)	p	η²p
Time	F(2, 76) = 31.18	1.30×10⁻¹⁰	0.451
Group	F(1, 38) = 74.72	1.66×10⁻¹⁰	0.663
Interaction	F(2, 76) = 22.34	2.33×10⁻⁸	0.370
Semantic fluency : errors
Effect	F(df)	p	η²p
Time	F(2, 76) = 0.68	0.508	0.018
Group	F(1, 38) = 0.16	0.695	0.004
Interaction	F(2, 76) = 1.09	0.343	0.028

## Sheet: fMRI
I - EMN ROI-level inference : significant clusters and connections
Clusters (cluster-forming threshold : p-FWE < 0.05)
ROI name	Mass	p-uncorrected	p-FDR	p-FWE
left PHG	21.56	0.000667	0.009875	0.006000
right PHG	17.51	0.001317	0.009875	0.012000
left PCC	14.67	0.002533	0.012667	0.025000
Connections driving the effects (threshold : p-unc < 0.01)
ROI 1	ROI 2	F_stat (2,37)	p-uncorrected
left PHG	left PCC	8.94	0.000681
left PHG	left angular gyrus	4.92	0.012743
left PHG	right PCC	4.37	0.019759
left PHG	left middle temporal gyrus	3.33	0.046897
right PHG	right PCC	4.35	0.020132
right PHG	left angular gyrus	7.42	0.001948
right PHG	left PCC	5.74	0.006759
II- Connectivity tests of network-level EMN and of the 3 ROIs showing a significant Interaction effect in their connecitivity to the EMN
Method : repeated-measures ANOVAs after Aligned-Rank Transfrom
EMN network-level connectivity
Effect	F(df)	p	η²p
Time	F(2,76)=1.56	0.217	0.039
Group	F(1,38)=0.80	0.378	0.021
Time × Group	F(2,76)=1.80	0.172	0.045
Connectivity of Left PCC to EMN
Effect	F(df)	p	η²p
Group	F(1,38)=0.09	0.772	0.002
Time	F(2,76)=0.25	0.780	0.007
Time × Group	F(2,76)=2.41	0.097	0.060
Connectivity of Left PHG to EMN
Effect	F(df)	p	η²p
Time	F(2,76)=2.99	0.056	0.073
Group	F(1,38)=0.001	0.978	<0.001
Time × Group	F(2,76)=3.84	0.026	0.092
Connectivity of Right PHG to EMN
Effect	F(df)	p	η²p
Group	F(1,38)=1.13	0.295	0.029
Time	F(2,76)=6.04	0.0037	0.137
Time × Group	F(2,76)=3.81	0.0266	0.091
III - Average connectivity of anterior thalamic nuclei to the rest of the extented hippocampal system
Left anterior thalamic nucleus
Effect	F(df)	p	η²p	Method : ANOVA
Group	F(1,38) = 4.35	0.044	0.103
Time	F(2,76) = 0.89	0.416	0.023
Time × Group	F(2,76) = 1.78	0.175	0.045
Right anterior thalamic nucleus
Effect	F(df)	p	η²p	Method : ART-ANOVA
Time	F(2,76) = 0.16	0.851	0.004
Group	F(1,38) = 0.02	0.886	<0.001
Time × Group	F(2,76) = 2.81	0.067	0.069
IV - ICA : Instrinsic connectivity of networks of interest
Ventral DMN
Effect	F(df)	p	η²p
Time	F(2,76) = 1.65	0.198	0.042
Group	F(1,38) = 0.14	0.710	0.004
Time × Group	F(2,76) = 0.40	0.675	0.010
Dorsal DMN
Effect	F(df)	p	η²p
Group	F(1,38) = 1.45	0.237	0.037
Time	F(2,76) = 0.43	0.654	0.011
Time × Group	F(2,76) = 0.28	0.760	0.007
Right SN
Effect	F(df)	p	η²p
Time	F(2,76) = 0.92	0.404	0.024
Group	F(1,38) < 0.01	0.976	<0.001
Time × Group	F(2,76) = 0.11	0.896	0.003
Left SN
Effect	F(df)	p	η²p
Time	F(2,76) = 1.57	0.215	0.040
Group	F(1,38) = 0.39	0.536	0.010
Time × Group	F(2,76) = 0.08	0.928	0.002
ECN
Effect	F(df)	p	η²p
Time	F(2,76) = 0.04	0.961	0.001
Group	F(1,38) = 0.88	0.353	0.023
Time × Group	F(2,76) = 0.33	0.717	0.009

## Sheet: Neuropsychology ~ sMRI
Associations between hippocampal lesion location and Day-0 neuropsychological performance in tests showing a significant Group or Interaction effect, assessed through linear mixed effects models
Dubois' 5 words
R² (uncentered) = 0.817, Adjusted R² = 0.695
F(8, 12) = 6.70, p = 0.0019
Predictor	β	SE	t	p	95% CI
Left body	1.32	2.93	0.45	0.661	−5.07 ; 7.71
Left tail	5.41	1.81	2.98	0.011	1.46 ; 9.36
Left head	2025-12-01	2.15	0.52	0.611	−3.56 ; 5.80
Right body	−2.50	2025-03-03	−0.83	0.425	−9.10 ; 4.09
Right tail	4.86	2025-11-03	1.56	0.144	−1.91 ; 11.63
Right head	5.69	2.41	2.36	0.036	0.43 ; 10.95
Left CA1	2.68	2.75	0.98	0.349	−3.31 ; 8.67
Right CA1	3.45	2.92	1.18	0.260	−2.91 ; 9.81
AES performance
R² (uncentered) = 0.833, Adjusted R² = 0.722
F(8, 12) = 7.50, p = 0.0011
Predictor	β	SE	t	p	95% CI
Left body	0.41	0.31	1.33	0.209	−0.26 ; 1.07
Left tail	0.56	0.19	2.98	0.012	0.15 ; 0.97
Left head	0.25	0.22	2025-10-01	0.293	−0.24 ; 0.73
Right body	−0.53	0.32	−1.70	0.116	−1.22 ; 0.15
Right tail	0.57	0.32	1.76	0.104	−0.14 ; 1.27
Right head	0.42	0.25	1.69	0.117	−0.12 ; 0.97
Left CA1	0.17	0.29	0.59	0.564	−0.45 ; 0.79
Right CA1	0.56	0.30	1.83	0.092	−0.10 ; 1.22
Mnemosyne : anterograde memory score
R² (uncentered) = 0.771, Adjusted R² = 0.618
F(8, 12) = 5.05, p = 0.0063
Predictor	β	SE	t	p	95% CI
Left body	16.29	2025-01-08	2025-03-02	0.065	−1.16 ; 33.75
Left tail	15.73	4.96	3.17	0.008	4.93 ; 26.54
Left head	2025-04-03	5.87	0.52	0.614	−9.75 ; 15.83
Right body	−8.85	8.27	−1.07	0.306	−26.88 ; 9.17
Right tail	7.59	8.49	0.89	0.389	−10.91 ; 26.09
Right head	10.91	6.60	1.65	0.124	−3.47 ; 25.28
Left CA1	−6.97	7.51	−0.93	0.372	−23.34 ; 9.40
Right CA1	11.50	7.98	1.44	0.175	−5.89 ; 28.89
Mnemosyne : retrograde memory score
R² (uncentered) = 0.703, Adjusted R² = 0.505
F(8, 12) = 3.55, p = 0.0240
Predictor	β	SE	t	p	95% CI
Left body	4.21	3.75	2025-12-01	0.283	−3.95 ; 12.37
Left tail	8.25	2.32	3.56	0.004	3.20 ; 13.30
Left head	0.93	2.74	0.34	0.741	−5.05 ; 6.91
Right body	−5.10	3.87	−1.32	0.212	−13.53 ; 3.33
Right tail	2.38	3.97	0.60	0.559	−6.27 ; 11.03
Right head	4.59	2025-08-03	1.49	0.163	−2.13 ; 11.30
Left CA1	−1.51	3.51	−0.43	0.675	−9.16 ; 6.15
Right CA1	2025-03-06	3.73	1.62	0.132	−2.10 ; 14.16
WAIS : Digit-Symbol subtest
R² (uncentered) = 0.808, Adjusted R² = 0.680
F(8, 12) = 6.31, p = 0.0025
Predictor	β	SE	t	p	95% CI
Left body	13.33	21.59	0.62	0.548	−33.71 ; 60.38
Left tail	26.74	13.36	2.00	0.069	−2.38 ; 55.85
Left head	37.63	15.82	2.38	0.035	3.16 ; 72.10
Right body	−19.78	22.29	−0.89	0.392	−68.35 ; 28.80
Right tail	30.47	22.89	1.33	0.208	−19.39 ; 80.33
Right head	2025-07-10	17.78	0.57	0.581	−28.66 ; 48.81
Left CA1	2025-03-21	20.25	2025-04-01	0.320	−23.09 ; 65.15
Right CA1	30.46	21.51	1.42	0.182	−16.41 ; 77.32
The hippocampus' left tail gets low p-values but no significant difference resists correction for multiple comparisons when comparing patients with left tail lesions (n=4) and patients without (n=16) :
Variable (Day 0 patients' performances)			t	p
Dubois' 5 words			t(≈38) = 1.40	p = 0.179
WAIS' information test			t(≈38) = −0.24	p = 0.811
Letter fluency : n correct responses			t(≈38) = −1.59	p = 0.130
Letter fluency : n repetitions			t(≈38) = −0.61	p = 0.552
Letter fluency : n errors			t(≈38) = −1.24	p = 0.229
Semantic fluency : n correct responses			t(≈38) = −0.37	p = 0.712
Semantic fluency : n repetition			t(≈38) = −0.92	p = 0.368
Semantic fluency : n errors			t(≈38) = −1.02	p = 0.323
AES			t(≈38) = 1.07	p = 0.300
Mnemosyne : anterograde score			t(≈38) = 1.52	p = 0.146
Mnemosyne : retrograde score			t(≈38) = 2.41	p = 0.027
WAIS : Digit-Symbol coding			t(≈38) = −0.62	p = 0.542
Correlation between cumulative lesion sizes and neuropsychological performance on the Mnemosyne anterograde memory score
T-test for significativity of spearman correlation
Statistic	p
0.09	0.7

## Sheet: fMRI ~ sMRI
Connectivity as a function of hippocampal lesioned sectors
Model: Mixed-effects linear regression with Connectivity as dependent variable,
fixed effects = Group, Lesions, Group×Lesions;
random effects = subject-level and hippocampal subregion-level variance components (N = 240 observations, 40 subjects).
Predictor	Coefficient (β)	SE	z	p	95% CI
Intercept	1.779	0.325	5.48	<0.001	[1.143, 2.416]
Group (p vs. control)	–0.258	0.237	–1.09	0.276	[–0.724, 0.207]
Lesions	0.090	0.461	0.20	0.845	[–0.813, 0.993]
Lesions × Group	–0.765	0.585	–1.31	0.191	[–1.911, 0.381]

## Sheet: Neuropsychology ~ fMRI
Relations between neuropsychological performances and connectivity (example of AES performances)
AES performance as a function of right PHG→EMN Day 0 - Day 90 connectivity difference
OLS linear regression
R² = 0.063, Adjusted R² = 0.011
F(1,18) = 1.20, p = 0.287
Term	β	SE	t	p	95% CI
Intercept	0.599	0.054	11.14	<0.001	[0.486, 0.712]
Connectivity (right PHG→EMN)	0.026	0.024	2025-10-01	0.287	[–0.024, 0.076]
AES performance as a function of left PHG→EMN Day 0 - Day 90 connectivity difference
OLS linear regression
R² = 0.061, Adjusted R² = 0.009
F(1,18) = 1.17, p = 0.293
Term	β	SE	t	p	95% CI
Intercept	37.858	4.596	8.24	<0.001	[28.203, 47.513]
Connectivity (left PHG→EMN)	2.181	2.015	2025-08-01	0.293	[–2.053, 6.415]
